# Supplementary material for: An Open Standard for Camera Trap Data
Source: Biodivers Data J. 2016 Dec 6;(4):e10197. doi: 10.3897/BDJ.4.e10197 (PMC5267527; doi:10.3897/BDJ.4.e10197)
Supplement: Supplementary material 2 — XML template for camera trap metadata standard [file biodiversity_data_journal-4-e10197-s002.xml]

<?xml version="1.0" encoding="UTF-8"?>
<CameraTrapMetadataStandard>
<ProjectID> </ProjectID>
<ProjectName> </ProjectName>
<ProjectObjectives> </ProjectObjectives>
<ProjectDesign> </ProjectDesign>
<CountryCode> </CountryCode>
<PublishDate> </PublishDate>
<ProjectDataAccessandUseConstraints> </ProjectDataAccessandUseConstraints>
<PrincipalInvestigators>
	<PrincipalInvestigator>
		<PrincipalInvestigatorName> </PrincipalInvestigatorName>
		<PrincipalInvestigatorEmail> </PrincipalInvestigatorEmail>
	</PrincipalInvestigator>
</PrincipalInvestigators>
<ProjectContacts>
	<ProjectContact>
		<ProjectContactName> </ProjectContactName>
		<ProjectContactEmail> </ProjectContactEmail>
	</ProjectContact>
</ProjectContacts>
<OrganizationName> </OrganizationName>
<CameraDeploymentID> </CameraDeploymentID>
<CameraSiteName> </CameraSiteName>
<CameraDeploymentBeginDate> </CameraDeploymentBeginDate>
<CameraDeploymentEndDate> </CameraDeploymentEndDate>
<DeploymentLocationID> </DeploymentLocationID>
<QuietPeriodSetting> </QuietPeriodSetting>
<ActualLatitude> </ActualLatitude>
<ActualLongitude> </ActualLongitude>
<CameraMake> </CameraMake>
<Bait> </Bait>
<Feature> </Feature>
<CameraStatus> </CameraStatus>
<Other> </Other>
<ImageSequence>
	<ImageSequenceID> </ImageSequenceID>
	<ImageSequenceBeginTime> </ImageSequenceBeginTime>
	<ImageSequenceEndTime> </ImageSequenceEndTime>
	<SequenceIdentificationsBy>
		<sequenceIdentifiedBy> </sequenceIdentifiedBy>
	</SequenceIdentificationsBy>
	<SequenceIdentifications>
		<Identification>
			<SpeciesScientificName> </SpeciesScientificName>
			<Count> </Count>
		</Identification>
	</SequenceIdentifications>
</ImageSequence>
<Image>
	<ImageID> </ImageID>
	<ImageDateTime> </ImageDateTime>
	<PhotoType> </PhotoType>
	<PhotoTypeIdentifications>
		<PhotoTypeIdentifiedBy> </PhotoTypeIdentifiedBy>
	</PhotoTypeIdentifications>
	<ImageIdentifications>
		<Identification>
			<SpeciesScientificName> </SpeciesScientificName>
			<Count> </Count>
		</Identification>
	</ImageIdentifications>
</Image>
</CameraTrapMetadataStandard>
